# Supplementary material for: Association between lumbar endplate damage and bone mineral density in patients with degenerative disc disease
Source: BMC Musculoskelet Disord. 2023 Sep 27;24:762. doi: 10.1186/s12891-023-06812-0 (PMC10523726; doi:10.1186/s12891-023-06812-0)
Supplement: Supplementary file 1 — Additional file 1. [file 12891_2023_6812_MOESM1_ESM.xls]

## Sheet: Sheet1
number	T value	OSTS1	OSTS2	average TEPS1	average TEPS2	sex	age	weight(kg)	height(m)	BMI	L1_AREA	L1_BMC	L1_BMD	L2_AREA	L2_BMC	L2_BMD	L3_AREA	L3_BMC	L3_BMD	L4_AREA	L4_BMC	L4_BMD	TOT_AREA	TOT_BMC	TOT_BMD
1	0.8	1	1	3.5	4	M	52	75	1.75	24.4898	12.288	14.5083	1.18069	19.2625	23.586	1.22445	21.1609	25.2648	1.19393	20.8205	23.4796	1.12772	73.532	86.8387	1.18097
2	-1.3	2	3	3.5	3	F	74	68	1.5	30.2222	12.8761	10.4748	0.813509	12.8761	11.2162	0.871087	17.3332	16.7939	0.968887	27.7022	25.4881	0.920077	70.7875	63.9731	0.903733
3	-3.5	3	3	4.75	4.75	F	64	55	1.55	22.8928	12.6182	8.55261	0.677802	11.7824	8.08631	0.686302	12.8039	8.41754	0.657422	15.0427	9.50315	0.631743	52.2472	34.5596	0.661463
4	-1.9	2	2	2	2	F	58	55	1.55	22.8928	13.3507	10.6671	0.798992	12.3086	10.132	0.823163	14.6507	12.2726	0.837681	14.6094	13.03	0.891893	54.9194	46.1017	0.839443
5	-2.3	3	3	4.25	5.75	F	68	67	1.5	29.7778	13.0824	10.0616	0.769095	13.5261	12.3626	0.913982	16.838	12.8801	0.764946	17.6014	13.1273	0.745806	61.0479	48.4316	0.793338
6	-3.2	3	2	5	6	F	71	59	1.48	26.9357	11.6586	7.9345	0.680568	13.6808	8.76205	0.640461	13.588	10.4578	0.769636	13.7221	9.38254	0.683753	52.6496	36.5369	0.693964
7	-1.6	3	3	6	7	F	65	68	1.68	24.093	16.353	13.3724	0.817732	17.3435	14.6404	0.844143	19.5927	17.951	0.91621	19.3554	17.4407	0.901078	72.6447	63.4046	0.872804
8	0.4	4	3	8.75	9.25	F	78	85	1.6	33.2031	13.165	11.2133	0.851749	14.3102	14.2474	0.99561	15.1253	18.2634	1.20747	18.6538	22.8095	1.22278	61.2543	66.5335	1.08619
9	-1.8	2	2	2.75	2.75	F	60	51.5	1.65	18.9164	14.4237	11.0191	0.763958	16.1157	12.9005	0.800491	19.0149	17.2128	0.905225	20.6657	18.5332	0.896809	70.2201	59.6656	0.849694
10	-0.6	3	3	6.5	6.25	M	54	79	1.7	27.3356	16.6626	15.9689	0.95837	15.8269	15.2183	0.961547	15.7546	16.0099	1.0162	17.5499	20.249	1.1538	65.7939	67.4461	1.02511
11	-1.8	2	2	2.25	3	M	52	70	1.65	25.7117	12.9793	11.1962	0.862623	13.4745	12.0356	0.89321	14.9912	13.1069	0.87431	16.5491	15.4455	0.933314	57.994	51.7842	0.892923
12	-4.5	3	2	5.5	5	F	65	55	1.55	22.8928	10.9261	6.03389	0.552245	11.1944	5.52417	0.493478	13.0721	7.03234	0.537965	17.2507	10.139	0.587747	52.4432	28.7294	0.547819
13	-3.1	1	2	4	4.75	F	56	53	1.52	22.9398	12.9793	8.5174	0.656231	12.2983	8.07478	0.656576	13.2888	10.0723	0.757957	14.7539	11.0875	0.751497	53.3202	37.752	0.708024
14	-2.5	3	2	6.5	6.5	M	78	60	1.68	21.2585	15.2078	13.9066	0.914437	11.184	9.8717	0.88266	14.1761	10.5605	0.744951	18.0245	13.7669	0.763789	58.5924	48.1057	0.821022
15	-3	2	2	5.25	5.25	M	70	53	1.63	19.9481	15.1253	11.6394	0.769535	14.3205	11.3115	0.789883	15.3832	11.3564	0.738232	17.0546	12.543	0.735457	61.8836	46.8503	0.757071
16	-1.4	2	3	4.75	5.5	F	68	65	1.6	25.3906	14.2277	11.7188	0.823663	13.3507	11.9777	0.897158	15.4554	12.9763	0.839597	14.5166	14.4459	0.995135	57.5503	51.1187	0.888244
17	-2.6	2	3	4.25	4.75	M	64	69	1.6	26.9531	14.0213	10.8744	0.77556	14.3102	11.5164	0.804771	17.1062	14.8898	0.870429	15.4967	11.7247	0.756594	60.9344	49.0053	0.80423
18	-1.2	1	1	2.5	3.75	F	45	55	1.52	23.8054	13.0721	11.7946	0.902272	12.6285	11.5632	0.915647	13.1031	12.6226	0.963334	16.6523	14.6036	0.876974	55.4559	50.5841	0.912149
19	0.2	1	1	2	2	F	48	56	1.62	21.3382	16.0023	18.4209	1.15115	15.7443	16.7847	1.06608	18.2411	19.3801	1.06244	18.7364	19.1943	1.02444	68.7241	73.7801	1.07357
20	-1.9	2	1	2.75	3.75	F	56	58	1.58	23.2335	11.7309	8.75856	0.746626	12.9793	10.5151	0.810148	14.9292	12.6123	0.844805	17.1888	15.7809	0.918095	56.8281	47.6669	0.838791
21	-2.7	3	3	5.75	5.75	F	69	60	1.6	23.4375	12.7213	8.26075	0.649363	14.2896	10.6977	0.74864	15.507	12.0384	0.77632	21.8109	17.3652	0.796168	64.3289	48.3621	0.751795
22	-2.9	3	2	7.25	6.75	M	51	70	1.74	23.1206	18.2102	13.4757	0.74001	18.3443	13.7016	0.746914	19.9641	14.7308	0.737863	22.5744	18.8793	0.836314	79.093	60.7874	0.768556
23	-2.9	2	2	4.75	4.5	F	67	58	1.58	23.2335	10.2967	7.74071	0.751763	11.2459	7.09007	0.630456	12.742	9.28914	0.72902	15.9713	12.322	0.771509	50.256	36.4419	0.725127
24	-0.1	1	2	2.75	3.25	M	56	70	1.7	24.2215	14.9396	15.1401	1.01342	15.1356	16.5334	1.09235	16.4562	18.4865	1.12337	19.4792	20.7952	1.06756	66.0106	70.9552	1.07491
25	-3.3	2	2	4.5	5.5	F	63	55	1.54	23.1911	11.865	7.16742	0.604082	12.6491	7.60896	0.601541	10.7507	7.39985	0.688312	13.9388	11.5969	0.831989	49.2036	33.7731	0.686396
26	-2.8	4	3	8.25	9.75	F	75	50	1.5	22.2222	15.115	10.9637	0.725352	14.0935	10.0435	0.712634	17.684	13.3059	0.752429	15.1975	11.4065	0.750554	62.09	45.7197	0.736346
27	-0.9	2	3	5	6.5	M	57	75	1.71	25.6489	14.9086	13.5899	0.911546	14.8054	14.9436	1.00933	16.3427	17.0374	1.0425	19.9125	19.8287	0.995791	65.9693	65.3996	0.991364
28	-0.1	3	3	7	7.25	F	71	60	1.56	24.6548	12.3499	11.544	0.934748	13.3094	13.939	1.0473	15.0324	15.9769	1.06283	16.0435	17.2592	1.07577	56.7353	58.7191	1.03497
29	-2.2	2	2	4.25	4.5	M	47	58	1.68	20.5499	16.2705	13.0257	0.800572	18.0141	16.0448	0.890679	19.5411	16.5394	0.84639	20.1498	16.9342	0.840413	73.9756	62.5441	0.84547
30	-1.6	3	4	5.75	6.75	M	66	50	1.6	19.5312	13.5158	11.4397	0.846398	13.7943	12.6287	0.915502	16.7761	15.2247	0.907527	17.6427	17.224	0.976268	61.7289	56.5172	0.915572
31	-1.1	1	1	2	2	F	49	55	1.6	21.4844	14.8467	13.0871	0.881482	16.6832	15.5851	0.934179	17.261	16.7269	0.969058	17.1784	15.9924	0.93096	65.9693	61.3915	0.930607
32	-0.8	1	1	2	3	M	39	58	1.65	21.3039	15.0634	13.2696	0.880921	14.2173	14.509	1.02051	15.0118	16.1284	1.07438	18.0348	18.809	1.04293	62.3273	62.716	1.00624
33	-1.2	2	2	7.75	8.25	F	65	64	1.54	26.986	12.6491	10.0011	0.790657	12.2055	10.9326	0.895716	14.661	13.4748	0.919095	13.6912	14.0663	1.0274	53.2067	48.4749	0.911067
34	-2.7	2	2	6.75	7.25	M	67	60	1.65	22.0386	14.7745	12.2698	0.830473	15.2285	11.4683	0.753082	16.7142	13.0571	0.781203	18.2721	14.7142	0.805285	64.9892	51.5095	0.792585
35	-3	2	3	5.25	6.75	M	66	69	1.65	25.3444	16.0229	12.8904	0.804498	14.9086	10.6572	0.714833	16.2911	12.0207	0.737867	18.0348	13.8533	0.768141	65.2574	49.4215	0.757332
36	-3.5	2	3	5.5	6	M	71	54	1.59	21.3599	15.4761	10.1732	0.657353	13.7737	9.64767	0.700441	18.2721	12.2683	0.671421	20.4903	15.8905	0.775514	68.0122	47.9797	0.705458
37	-2.9	3	3	3	4.75	F	67	60	1.55	24.974	12.9174	9.97959	0.772572	12.257	8.30964	0.677948	13.8872	9.3698	0.674708	15.0118	11.8306	0.788086	54.0734	39.4896	0.730297
38	-4.3	3	2	4.25	5.75	F	68	55	1.6	21.4844	13.361	7.95502	0.595391	14.5372	7.50338	0.516151	12.5253	6.77866	0.541197	16.7245	10.4114	0.622527	57.148	32.6485	0.571298
39	0.3	3	4	4.5	5.25	M	65	73	1.68	25.8645	17.8491	21.2231	1.18903	22.2855	26.5674	1.19214	19.9641	21.8548	1.0947	21.9554	22.3836	1.0195	82.0541	92.0289	1.12156
40	-1.6	2	3	3.25	4.75	F	72	59	1.6	23.0469	12.257	10.3402	0.843614	11.9785	9.32938	0.778845	11.5967	9.88798	0.852652	17.5499	17.1911	0.979556	53.3821	46.7487	0.875736
41	-2.7	1	1	2.75	4	F	63	52	1.66	18.8707	13.5054	10.0241	0.742228	15.0427	11.2968	0.750981	16.2189	13.006	0.8019	17.3538	12.4454	0.717158	62.1209	46.7723	0.752924
42	1.5	2	3	2.75	3.25	M	56	80	1.73	26.7299	15.93	19.0266	1.19438	17.0753	20.6608	1.20998	17.7768	22.2712	1.25282	20.1911	27.0752	1.34095	70.9733	89.0337	1.25447
43	-0.2	3	3	5.75	5.25	M	65	70	1.75	22.8571	17.1372	18.5209	1.08075	17.1062	18.7508	1.09614	18.8705	19.0633	1.01022	21.8728	23.7789	1.08714	74.9867	80.114	1.06838
44	-0.1	1	1	2	2.75	M	57	87	1.76	28.0863	15.6308	15.7516	1.00772	15.8165	17.4339	1.10226	18.2824	20.8738	1.14174	20.2633	21.6337	1.06763	69.9931	75.6929	1.08143
45	-2.9	2	3	7.25	7.25	F	67	55	1.55	22.8928	13.4642	8.20649	0.609506	12.8967	9.50195	0.736773	14.5269	10.3118	0.709842	17.653	14.4839	0.820475	58.5408	42.5041	0.726059
46	-1.9	2	2	5	5.75	M	61	65	1.65	23.8751	15.3523	13.4523	0.876243	14.6404	12.6278	0.862536	16.7451	15.9308	0.951371	17.5602	14.8	0.842814	64.2979	56.8109	0.883558
47	-1.9	2	2	4.5	5.5	F	51	61	1.6	23.8281	12.6801	10.2164	0.805709	13.361	10.7786	0.806718	14.7951	12.6679	0.85622	14.1658	12.6579	0.893558	55.002	46.3208	0.842167
48	-2.7	1	2	3.5	4.5	M	48	74	1.7	25.6055	17.684	14.5251	0.821369	14.9499	11.6409	0.778659	17.457	14.3109	0.819777	19.4998	15.02	0.770263	69.5907	55.4968	0.797474
49	-2.8	4	4	7	7.5	M	69	55	1.68	19.487	15.4245	11.2333	0.728277	15.1562	11.4336	0.754381	17.4467	13.5619	0.777332	15.8372	14.1071	0.89076	63.8646	50.3359	0.788165
50	-2.9	1	1	2	4	M	65	50	1.62	19.052	14.9705	12.0569	0.805377	13.7634	10.6593	0.774471	15.538	11.5732	0.744833	19.2213	14.4243	0.750434	63.4932	48.7137	0.767228
51	-2.7	1	1	2	2	F	66	60	1.6	23.4375	12.4943	9.03236	0.722916	14.7435	11.5563	0.783824	13.7427	10.0195	0.729072	15.93	11.858	0.744381	56.9107	42.4662	0.74619
52	-1.3	3	3	3.25	4	M	53	79	1.7	27.3356	15.4761	13.1946	0.852579	15.765	15.1036	0.95805	16.7348	16.7812	1.00277	20.3459	19.4941	0.958136	68.3217	64.5735	0.945139
53	-3.1	2	2	5.75	5	F	73	70	1.55	29.1363	11.5451	7.65596	0.663132	13.0412	8.97424	0.688147	12.8658	8.21802	0.638751	19.7268	15.655	0.79359	57.1789	40.5032	0.708359
54	-4.8	3	2	9.25	10.75	F	75	50	1.48	22.8269	11.7515	6.11864	0.520669	13.0928	6.93792	0.529905	14.465	7.43745	0.51417	14.8261	7.32588	0.494121	54.1353	27.8199	0.513896
55	-3.2	2	1	4.75	5.5	M	73	85	1.65	31.2213	16.384	13.474	0.822385	14.4959	10.7656	0.742667	16.3118	12.8017	0.784811	18.076	11.5462	0.638757	65.2677	48.5875	0.744433
56	0.1	2	2	5.75	7.5	F	65	68	1.6	26.5625	14.63	12.5729	0.85939	13.4951	12.3286	0.913561	15.8578	16.4366	1.0365	19.7165	26.1537	1.32649	63.6995	67.4918	1.05953
57	-3.9	3	3	5.5	6	F	71	55	1.5	24.4444	11.2872	6.71898	0.595274	14.3308	7.77427	0.542486	13.0721	8.44567	0.646083	15.3316	10.3321	0.673906	54.0218	33.271	0.615881
58	-0.6	3	3	4.25	4.5	M	62	67	1.65	24.6097	17.5705	17.4685	0.994195	18.1586	18.3923	1.01287	19.7062	20.3334	1.03183	17.7253	18.9226	1.06755	73.1605	75.1168	1.02674
59	0.4	1	2	3.25	3.5	F	51	50	1.57	20.2848	13.7324	9.86865	0.718638	13.6808	10.0753	0.736455	14.1451	10.4915	0.741704	16.3015	11.5109	0.706128	57.8599	41.9464	0.724965
60	1.1	2	2	2.75	4.25	M	51	72	1.66	26.1286	16.2602	17.5756	1.0809	15.734	18.9959	1.20732	18.4268	23.117	1.25453	21.3879	27.0575	1.26508	71.809	86.746	1.20801
61	-1.4	1	2	3.5	3.5	F	56	65	1.61	25.0762	12.2261	9.709	0.794121	13.5777	11.7424	0.864834	14.4443	13.6196	0.942901	14.9499	14.0248	0.938124	55.198	49.0958	0.88945
62	-2.1	3	2	6.5	7.25	F	52	63	1.57	25.5588	15.5896	12.6053	0.808574	14.7332	12.1646	0.825659	16.9515	13.9205	0.821198	18.8705	15.6046	0.826931	66.1447	54.295	0.820852
63	-3	2	2	7	7.5	F	65	75	1.58	30.0433	12.6285	8.65382	0.685263	14.7642	10.9164	0.739387	14.2689	10.2298	0.716929	16.4769	11.566	0.701957	58.1384	41.3661	0.711511
64	-0.8	4	3	4.25	5.5	F	48	71	1.67	25.4581	14.9189	13.5185	0.906128	15.9816	15.2738	0.95571	17.2197	16.7965	0.975423	19.5205	19.5112	0.999524	67.6407	65.0999	0.962437
65	-3	1	1	2.75	4.75	M	48	61	1.7	21.1073	18.5919	14.0547	0.755957	18.6951	14.0369	0.750833	19.3141	15.6526	0.810421	20.7586	15.308	0.737432	77.3597	59.0522	0.763346
66	-3	2	2	5.75	5.75	F	59	56	1.7	19.3772	14.9292	10.9726	0.734974	16.2705	12.15	0.746753	20.8824	14.4862	0.693705	20.4387	14.6201	0.715314	72.5209	52.229	0.720192
67	-1	3	3	5	6.75	M	70	70	1.7	24.2215	15.2491	13.9158	0.912563	17.2197	17.1119	0.993737	16.1983	16.3255	1.00785	18.5919	18.6863	1.00508	67.259	66.0394	0.981867
68	-2.2	3	3	8.25	5.75	F	70	62	1.6	24.2188	12.5872	9.62449	0.764625	13.5674	11.4275	0.842283	15.0324	12.0853	0.803951	18.2411	14.49	0.794359	59.4281	47.6274	0.801429
69	-2.5	2	3	5.25	7	F	71	60	1.5	26.6667	11.4007	7.93651	0.696142	12.1539	10.4401	0.858997	13.0721	11.0282	0.843641	16.4769	11.3944	0.691539	53.1036	40.7992	0.768295
70	-1.3	4	4	6	6.5	M	71	55	1.7	19.0311	16.0538	15.9179	0.99153	16.9205	16.3099	0.963911	18.7879	17.5339	0.933254	19.5927	17.6299	0.899821	71.355	67.3916	0.944455
71	-3.5	2	2	2.75	3.75	F	65	48	1.48	21.9138	10.4618	5.53908	0.529456	12.3086	7.55323	0.613653	12.9999	8.35524	0.642716	16.4459	12.9866	0.789654	52.2163	34.4341	0.659452
72	-1.9	4	4	5.25	6.75	F	61	75	1.65	27.5482	13.9285	11.4657	0.823186	17.5395	14.5123	0.827402	18.076	14.7676	0.816971	20.676	18.2705	0.883654	70.2201	59.016	0.840444
73	-4.4	3	3	4.25	5.75	F	86	45	1.55	18.7305	12.2674	8.57521	0.699026	14.465	8.97043	0.620149	14.9086	7.3488	0.492923	18.4165	9.07759	0.492904	60.0575	33.972	0.565659
74	-2.2	1	1	2	3.25	M	42	70	1.7	24.2215	14.3824	11.5672	0.80426	15.3729	13.0885	0.8514	15.4142	14.0403	0.910867	19.4895	16.3067	0.83669	64.659	55.0027	0.850657
75	0.6	3	3	2.75	4	F	60	61	1.61	23.533	14.042	14.4579	1.02962	14.9602	15.4334	1.03163	15.538	17.5596	1.13011	19.2625	23.2223	1.20557	63.8027	70.6732	1.10768
76	-3.6	1	1	4.75	5	F	68	48	1.48	21.9138	12.7832	8.64751	0.676473	9.3785	5.64465	0.601872	16.2396	10.5618	0.650374	16.9308	11.3948	0.673019	55.3321	36.2487	0.655111
77	-3.1	2	2	5.75	5.5	M	63	65	1.63	24.4646	14.2793	9.16385	0.64176	13.9491	10.4003	0.745589	15.6205	12.4112	0.794545	15.28	12.6137	0.825504	59.1289	44.5891	0.7541
78	-1.7	1	1	2	4	F	49	49	1.64	18.2183	13.392	9.96945	0.744436	12.9689	11.2088	0.864281	15.0634	13.6443	0.90579	15.115	13.7853	0.912028	56.5392	48.6078	0.859718
79	-1.2	1	1	2.25	4	M	65	62	1.72	20.9573	17.7356	17.1283	0.965759	17.1475	17.5936	1.02601	17.8697	18.166	1.01658	18.3856	15.4028	0.837766	71.1383	68.2907	0.95997
80	-0.2	1	1	4	3	F	48	72	1.67	25.8166	13.7221	12.2217	0.890654	13.8562	13.647	0.984901	15.3213	15.8975	1.03761	19.7681	22.3489	1.13055	62.6678	64.1151	1.0231
81	-3.4	2	3	8	6.75	F	70	56	1.58	22.4323	17.7665	12.9249	0.727484	14.6507	9.15854	0.625127	15.8475	9.55973	0.603233	17.1578	12.2618	0.714651	65.4225	43.905	0.671099
82	-0.5	3	3	4.5	5.25	F	52	72	1.6	28.125	14.4546	12.5752	0.869978	16.6523	16.0141	0.961678	17.3848	16.6779	0.959336	15.0427	17.7087	1.17722	63.5344	62.9758	0.991208
83	0.9	3	3	6.75	5	M	66	90	1.7	31.1419	16.5181	18.6803	1.1309	17.7872	21.8807	1.23014	21.3467	25.5425	1.19656	20.0983	24.1891	1.20354	75.7502	90.2926	1.19198
84	0	1	1	4.5	4	M	55	70	1.75	22.8571	14.6197	14.7295	1.00751	14.9396	16.7275	1.11968	16.3324	18.2595	1.11799	18.1483	20.0242	1.10337	64.04	69.7407	1.08902
85	-2.4	1	1	4.5	5	M	43	64	1.66	23.2254	13.6499	11.6133	0.8508	13.3197	11.1546	0.837449	14.6197	11.4036	0.780011	15.6102	13.2764	0.850494	57.1996	47.4479	0.829515
86	-3.7	2	2	7.75	7	F	74	51	1.5	22.6667	11.3801	6.62846	0.582463	12.5769	7.39566	0.588036	13.5364	8.58066	0.633895	16.3427	11.7444	0.718633	53.8361	34.3492	0.638033
87	-1.7	3	3	6.25	7.25	M	63	50	1.67	17.9282	16.0229	13.9516	0.870728	16.6213	14.621	0.879656	17.4776	15.7779	0.902745	20.0776	19.4063	0.966561	70.1995	63.7567	0.908223
88	1.3	4	4	8.5	8.5	M	74	75	1.71	25.6489	17.3229	19.0482	1.0996	18.6229	23.5967	1.26708	19.0459	24.0328	1.26184	22.5228	51.7274	2.29666	54.9916	66.6777	1.21251
89	-1.2	3	4	7.75	7.25	F	77	43	1.5	19.1111	10.1523	8.60637	0.847726	9.81183	9.06921	0.924314	10.7404	10.5543	0.982675	11.8856	10.6126	0.892897	42.5901	38.8425	0.912008
90	-1.6	3	2	6.75	7.75	M	56	80	1.72	27.0416	14.207	11.6331	0.818825	15.6824	15.7164	1.00217	17.7356	16.6174	0.936955	20.8824	18.9209	0.906073	68.5074	62.8879	0.917972
91	-3.9	1	1	4.25	5	F	74	40	1.5	17.7778	12.0507	6.77205	0.561963	11.2666	6.88775	0.611343	13.8047	8.90966	0.64541	13.8047	8.78973	0.636722	50.9266	31.3592	0.615772
92	0.1	1	2	5.5	5.5	F	47	53	1.6	20.7031	12.3912	12.125	0.978516	13.3197	13.7262	1.03051	14.1245	15.6512	1.10809	17.261	18.8923	1.09451	57.0964	60.3947	1.05777
93	0.1	1	1	3.75	4.25	F	35	80	1.65	29.3848	14.238	13.2019	0.927231	14.8054	14.6427	0.989008	16.5284	17.803	1.07711	20.7895	24.6232	1.1844	66.3614	70.2708	1.05891
94	-3	2	2	7.5	6.75	F	72	60	1.58	24.0346	13.5158	10.4519	0.773313	12.711	8.71942	0.685974	13.7531	9.40865	0.684113	15.0427	10.9314	0.726692	55.0226	39.5114	0.718095
95	-2.1	1	1	4.25	5	M	42	80	1.72	27.0416	15.7856	13.2298	0.838096	17.4261	15.7584	0.904299	16.8483	14.7909	0.877888	18.6126	14.9791	0.804786	68.6725	58.7582	0.85563
96	-0.9	3	3	4.25	4.5	F	66	66	1.5	29.3333	13.6912	12.0215	0.878049	16.7657	16.6425	0.992651	14.8777	14.9485	1.00476	17.7768	16.0761	0.904325	63.1114	59.6886	0.945766
97	-2.4	3	3	5.75	6	F	74	60	1.45	28.5375	12.061	8.85576	0.734246	12.9483	10.0827	0.778691	14.0832	11.621	0.825167	15.4864	11.9472	0.771467	54.5789	42.5068	0.778812
98	-1	1	1	4.5	5.25	F	42	61	1.6	23.8281	15.0015	12.4235	0.828153	15.3935	14.2034	0.922687	15.7959	15.5378	0.983661	18.6538	18.7978	1.00772	64.8447	60.9626	0.940131
99	0.3	4	4	3.5	5.25	M	43	75	1.75	24.4898	16.6316	18.1553	1.09161	17.4261	19.1901	1.10123	18.7879	22.2401	1.18374	20.707	23.258	1.1232	73.5526	82.8435	1.12632
100	-0.9	4	4	4.75	6	M	57	75	1.7	25.9516	13.8253	12.1738	0.880546	14.9086	13.1046	0.878997	18.5713	19.7228	1.062	19.0872	20.7609	1.08769	66.3923	65.7621	0.990507
101	-2.7	3	2	3.75	4	F	66	54	1.5	24	12.6904	8.93229	0.703863	14.1039	11.0103	0.780659	14.8673	11.7227	0.788488	14.465	10.3419	0.714961	56.1265	42.0072	0.748437
102	-0.7	4	4	9.25	9.25	F	73	59	1.59	23.3377	18.5094	17.0306	0.920109	13.3301	12.9724	0.973172	17.4054	16.0916	0.924519	22.626	23.2835	1.02906	71.8709	69.3782	0.965317
103	-2.5	3	3	6	6.5	M	66	70	1.74	23.1206	16.58	12.5216	0.755222	18.2824	14.1217	0.772422	18.5197	15.6764	0.846469	18.8602	16.6463	0.882617	72.2423	58.966	0.816225
104	-0.8	1	1	4.25	4.5	F	41	45	1.5	20	12.5459	11.0007	0.876834	12.1229	11.2246	0.925898	13.4951	13.355	0.989617	14.3205	14.7009	1.02656	52.4845	50.2812	0.95802
105	-3.3	2	2	2.75	4	F	56	55	1.52	23.8054	11.2563	6.84577	0.608174	11.3388	6.65607	0.587017	12.319	7.98355	0.648071	15.6721	13.0898	0.835232	50.5861	34.5752	0.683493
106	0.6	4	4	5.5	5.75	F	47	66	1.6	25.7812	14.6713	13.6988	0.933716	13.4126	15.0649	1.12319	14.5062	16.9027	1.1652	13.1134	16.294	1.24255	55.7035	61.9604	1.11232
107	-1.8	1	1	4.25	4.75	M	49	80	1.7	27.6817	16.3943	13.2267	0.806784	14.0729	11.9619	0.849995	15.8991	15.536	0.977165	18.076	17.1106	0.946587	64.4424	57.8352	0.897471
108	0.4	1	1	3.25	4.25	F	45	62	1.6	24.2188	14.0523	14.1142	1.00441	14.0935	15.2451	1.08171	15.5689	17.7675	1.14121	18.9943	21.027	1.10702	62.709	68.1538	1.08683
109	-1.1	2	2	5.25	6	F	76	72	1.55	29.9688	12.9586	10.0216	0.773351	14.8054	13.3624	0.902532	15.3523	13.9826	0.910787	22.3887	22.9725	1.02608	65.505	60.3391	0.921137
110	-3.6	3	3	3.75	4.5	F	70	59	1.5	26.2222	15.5277	10.9599	0.705829	13.5261	8.68606	0.642171	14.238	8.89598	0.624806	16.6523	10.6151	0.637455	59.944	39.157	0.653226
111	-1.4	2	1	2	3	F	54	60.5	1.6	23.6328	12.7936	10.5086	0.821399	13.9904	12.9105	0.922811	15.3213	13.8973	0.907056	17.4983	15.8478	0.905677	59.6035	53.1641	0.891963
112	-1	3	3	5.75	6	M	49	85	1.7	29.4118	15.5896	14.6097	0.937144	15.734	14.8085	0.94118	17.9832	17.488	0.972463	19.1387	20.2584	1.0585	68.4455	67.1646	0.981285
113	1.3	3	3	5	5.75	M	58	74	1.63	27.852	15.4038	18.7927	1.22	15.0015	18.2033	1.21343	17.3641	21.0315	1.2112	20.0983	25.4009	1.26384	67.8677	83.4284	1.22928
114	-1.5	3	3	4.5	6	F	63	75	1.64	27.8852	14.857	13.0481	0.878245	17.6118	15.792	0.896673	17.7356	15.4639	0.871913	20.6863	18.3552	0.887312	70.8907	62.6592	0.883885
115	-1.3	2	2	4.75	5	F	59	77	1.55	32.0499	13.8562	11.2486	0.811805	13.9078	12.2508	0.880856	15.8165	14.6562	0.926638	19.3657	19.0451	0.983445	62.9463	57.2007	0.908722
116	2.1	3	4	2.75	5	M	87	66	1.78	20.8307	16.3221	19.1827	1.17526	18.6951	22.7888	1.21897	22.0379	29.4548	1.33655	26.1752	38.519	1.47158	83.2303	109.945	1.32098
117	-0.1	3	4	7	8.75	M	78	60	1.55	24.974	14.8054	12.6305	0.853097	14.4959	14.0528	0.969432	17.6943	20.3322	1.14908	18.1999	23.4161	1.28661	65.1955	70.4316	1.08031
118	1.5	1	1	2.5	4	M	56	80	1.66	29.0318	14.5062	14.2611	0.983104	15.7856	19.416	1.22998	16.3943	21.0275	1.28261	23.7506	34.0066	1.43182	70.4368	88.7112	1.25945
119	-1.1	4	4	8	8.75	F	58	70	1.72	23.6614	13.8872	11.7415	0.845494	15.3316	13.5572	0.884262	20.5316	18.4847	0.900306	22.822	23.628	1.03531	72.5724	67.4114	0.928885
120	-1.2	2	3	4.75	5.75	M	63	55	1.56	22.6003	14.0935	14.568	1.03367	15.6618	14.4039	0.919685	15.8888	14.8372	0.933816	19.3245	18.2109	0.942375	64.9685	62.02	0.954616
121	-2.5	2	2	5.25	4.5	F	70	60	1.6	23.4375	11.9475	8.10348	0.678256	13.7118	10.4282	0.760525	14.4031	11.1797	0.7762	19.6959	16.1142	0.81815	59.7583	45.8255	0.766848
122	0.2	4	4	5.5	6.75	M	78	65	1.65	23.8751	17.4776	19.4057	1.11032	17.6324	20.5946	1.168	18.0141	20.4508	1.13526	20.9133	22.0945	1.05648	74.0375	82.5456	1.11492
123	-0.8	1	1	2.75	2.75	M	63	62	1.6	24.2188	13.8047	14.3458	1.0392	15.1975	14.3999	0.947518	16.2292	16.6399	1.0253	18.0141	17.8363	0.990127	63.2455	63.2219	0.999626
124	1.7	1	1	5.25	4	M	53	88	1.7	30.4498	14.3824	17.9623	1.24891	14.9499	18.9839	1.26983	16.415	21.4714	1.30804	17.9729	22.912	1.27481	63.7201	81.3296	1.27636
125	0.7	3	4	3.75	5	M	73	75	1.68	26.5731	15.8888	16.2899	1.02525	16.7864	18.4168	1.09712	17.8697	19.9499	1.11641	19.7371	27.313	1.38384	70.282	81.9696	1.1663
126	0.3	2	1	2.75	3.5	F	51	67	1.64	24.9108	13.7943	13.7799	0.998954	14.3102	15.4303	1.07827	15.5586	17.3662	1.11618	17.7356	20.0163	1.1286	61.3987	66.5927	1.08459
127	-1.7	3	3	4.75	4.75	F	73	58	1.58	23.2335	14.661	12.0142	0.819468	13.0515	10.7992	0.827431	17.8491	14.7757	0.827812	19.5824	18.3749	0.93834	65.1439	55.964	0.859083
128	-4.3	3	3	4.5	4.75	F	63	58	1.58	23.2335	11.5555	6.17647	0.534507	11.5348	6.56601	0.569233	14.2793	9.25073	0.647844	14.7848	8.08198	0.546641	52.1544	30.0752	0.576657
129	-1.7	4	4	7	7.25	F	57	75	1.7	25.9516	12.9483	10.6264	0.820678	14.5888	13.2538	0.908494	16.7451	14.412	0.860669	18.2411	15.2074	0.83369	62.5233	53.4996	0.855675
130	-2.4	3	2	5.25	6.75	F	73	54	1.52	23.3726	12.5975	9.14637	0.726046	14.6404	10.1603	0.693995	13.2578	10.6937	0.806595	14.1658	12.6574	0.893523	54.6615	42.6578	0.780401
131	0	4	3	3	4	M	57	82	1.71	28.0428	15.8991	17.2081	1.08233	15.7134	16.9813	1.08069	17.8387	18.9003	1.05951	18.984	21.8815	1.15263	68.4352	74.9712	1.09551
132	-1.5	3	2	2	4	M	51	82	1.67	29.4023	15.2491	13.5783	0.890436	14.1142	12.6121	0.893575	15.2285	14.2863	0.938135	22.7292	21.8381	0.960793	67.3209	62.3148	0.925638
133	0.2	1	1	2	2.25	F	38	70	1.61	27.0051	14.9292	15.4061	1.03194	14.5372	14.86	1.02221	15.9404	18.3602	1.15181	16.8999	18.1473	1.07381	62.3067	66.7737	1.07169
134	1.7	1	1	4.25	3.25	F	45	66	1.55	27.4714	12.7007	15.0481	1.18483	14.3927	17.9787	1.24915	15.2285	18.7898	1.23386	18.1483	22.6393	1.24746	60.4702	74.4559	1.23128
135	-1.9	1	1	3.5	3.75	F	56	65	1.66	23.5883	13.9594	11.5743	0.829141	14.238	11.945	0.838953	16.6626	14.1246	0.847687	19.1181	15.6983	0.82112	63.9781	53.3422	0.833758
136	-1.5	4	1	8.5	8.75	M	49	50	1.6	19.5312	13.0721	12.0877	0.924694	16.7554	15.7879	0.942258	15.4348	14.5256	0.941092	16.1157	14.6101	0.906575	61.3781	57.0113	0.928855
137	-2.4	3	3	6.25	5.25	M	48	80	1.7	27.6817	14.8467	10.6181	0.715179	14.6507	11.9662	0.816766	17.4983	15.7149	0.898083	16.1157	14.1926	0.880669	63.1114	52.4918	0.831732
138	0.7	1	1	2	2.25	F	50	56	1.5	24.8889	13.5364	12.8526	0.949484	13.5261	15.3357	1.13379	13.6086	16.2844	1.19662	18.7467	43.9312	2.34341	40.6711	44.4727	1.09347
139	1.1	3	3	4.5	6.25	M	74	71	1.7	24.5675	17.5499	20.0311	1.14138	15.7753	19.5036	1.23634	17.9729	22.9802	1.2786	20.3871	24.6336	1.20829	71.6852	87.1484	1.21571
140	0.7	4	4	2.75	3.5	M	70	80	1.75	26.1224	17.6737	21.3933	1.21046	13.5674	15.994	1.17886	20.9752	23.2882	1.11027	17.1784	20.4293	1.18924	69.3947	81.1047	1.16874
141	-3.7	3	3	5	5.75	M	58	60	1.62	22.8624	13.4745	9.13568	0.677998	13.6808	9.49337	0.693917	15.7959	10.6669	0.675292	14.011	9.40759	0.671443	56.9623	38.7035	0.679459
142	-0.4	1	1	2.25	2.5	F	42	66	1.6	25.7812	12.9277	11.9603	0.925174	12.9277	13.0012	1.00569	13.6086	14.4442	1.0614	16.9721	16.9267	0.997325	56.4361	56.3324	0.998163
143	-1.1	3	3	3.5	3.5	F	71	73	1.6	28.5156	14.9499	13.4317	0.898449	13.8666	12.2359	0.882407	15.4554	15.4562	1.00005	18.107	16.8791	0.932187	62.3789	58.003	0.929849
144	-2.7	3	3	6.25	6.75	M	80	68	1.65	24.977	15.8269	12.9489	0.818158	14.2689	11.2573	0.788935	14.8673	11.9683	0.805006	18.4268	14.2072	0.771007	63.39	50.3817	0.794789
145	-1.2	4	3	5	6.75	F	78	75	1.64	27.8852	16.0745	11.9218	0.741663	15.7237	13.1896	0.838837	18.9324	18.832	0.9947	27.6093	27.9062	1.01075	78.3399	71.8497	0.917154
146	0.9	4	4	6.75	6.75	M	74	55	1.58	22.0317	13.2682	13.7256	1.03447	14.3515	16.3447	1.13889	15.4348	19.1045	1.23775	14.7332	19.6148	1.33133	57.7876	68.7895	1.19038
147	0.1	4	4	4.75	5	M	79	63	1.68	22.3214	26.7426	28.4544	1.06401	15.7443	16.8878	1.07263	18.6229	21.3503	1.14646	19.18	22.1861	1.15673	80.2898	88.8786	1.10697
148	-0.2	4	3	5	6.25	M	53	80	1.7	27.6817	16.7245	17.443	1.04296	17.88	19.1031	1.0684	19.0149	20.8556	1.0968	19.6959	21.179	1.0753	73.3153	78.5807	1.07182
149	-2.5	2	2	4.5	3.5	M	43	70	1.64	26.0262	15.3213	12.7116	0.829665	15.0324	11.4533	0.761905	16.4046	13.8338	0.843289	17.7149	14.6425	0.826565	64.4733	52.6412	0.816481
150	-1.6	3	3	8	8.5	F	84	60	1.55	24.974	13.6602	11.5959	0.848879	13.2682	10.5288	0.793538	15.2078	12.9091	0.848845	15.8165	15.5077	0.980472	57.9527	50.5414	0.872114
151	-1.5	4	4	8	8.25	F	73	70	1.6	27.3438	15.7753	14.6713	0.93002	17.6427	14.7739	0.837396	20.5419	18.5416	0.902625	23.5339	20.5277	0.872261	77.4938	68.5146	0.88413
152	-1.8	4	4	8.75	10.5	F	85	60	1.6	23.4375	20.4181	19.6136	0.9606	18.3546	14.9873	0.816542	18.3237	14.2267	0.776414	19.0459	16.0392	0.842134	76.1423	64.8669	0.851917
153	0.5	4	3	7.5	7.75	F	56	70	1.72	23.6614	16.6729	16.6568	0.999038	18.7776	19.1649	1.02062	20.2737	18.7496	0.924828	21.8728	18.367	0.839718	77.597	72.9384	0.939964
154	-1	1	1	2.5	2.5	M	36	80	1.8	24.6914	16.9102	16.5652	0.979598	18.8808	19.039	1.00838	20.4078	19.7123	0.965922	22.2236	21.6901	0.975993	78.4224	77.0066	0.981947
155	1.8	3	2	3.75	5.25	M	58	73	1.76	23.5666	20.1808	24.5285	1.21544	18.5197	25.1116	1.35594	21.9554	29.6468	1.35032	18.984	23.577	1.24194	79.6399	102.864	1.29161
156	-1.9	3	2	7.75	7.5	M	53	67	1.62	25.5296	15.3729	12.5792	0.818269	16.3737	15.488	0.945906	17.0959	14.5825	0.852981	20.9133	19.127	0.914585	69.7558	61.7766	0.885613
157	-1.2	1	1	2	2	M	38	78	1.73	26.0617	16.807	16.0187	0.953094	17.6221	17.1338	0.972291	18.3753	19	1.034	21.1816	18.8826	0.891465	73.9859	71.0351	0.960116
158	-1.4	1	1	3	3.5	M	42	71	1.73	23.7228	16.9824	18.34	1.07994	19.8403	20.4777	1.03212	20.2117	22.2848	1.10257	20.1189	23.9534	1.19059	77.1534	85.0559	1.10243
159	-3.4	2	2	6	6	F	63	65	1.52	28.1337	12.2467	8.65346	0.706594	11.9888	7.97999	0.665621	12.6388	8.45519	0.668987	14.6816	9.35803	0.637397	51.5559	34.4467	0.668142
160	-1.2	1	1	2	2	M	35	65	1.73	21.7181	15.2904	14.4139	0.94268	16.3634	16.3501	0.999191	17.9832	17.9918	1.00048	19.3245	17.1938	0.889741	68.9614	65.9496	0.956327
161	-0.1	1	1	4.25	4.5	F	43	55	1.65	20.202	14.4753	14.8209	1.02387	16.0538	17.33	1.07949	18.1999	19.1667	1.05312	19.7887	19.7618	0.99864	68.5177	71.0795	1.03739
162	-3.9	3	4	5	5.75	F	68	47	1.55	19.563	14.9808	9.07617	0.605852	13.6396	8.64288	0.633662	19.5514	12.0701	0.61735	18.8292	11.7753	0.625372	67.0011	41.5644	0.620354
163	-0.9	1	1	2	2	M	44	70	1.62	26.6728	13.9904	13.0853	0.935311	14.3308	14.6779	1.02422	16.5181	17.2037	1.0415	19.1078	18.8071	0.984262	63.9471	63.774	0.997293
164	-3.2	4	3	9	9.75	F	74	50	1.5	22.2222	11.7412	6.14383	0.523272	11.9475	7.40461	0.619761	14.0832	12.6837	0.900627	14.5888	9.97413	0.683685	52.3607	36.2063	0.691478
165	-2.7	1	1	3.5	4	M	50	85	1.74	28.075	15.8888	12.8432	0.808317	16.8896	14.1285	0.836523	18.4991	14.7144	0.795414	22.399	17.1315	0.764831	73.6764	58.8175	0.798323
166	-2.7	1	1	3.5	4	F	58	57.5	1.6	22.4609	13.3713	10.1581	0.759694	13.1237	8.74761	0.66655	14.661	10.9056	0.743852	16.5388	13.168	0.796188	57.6948	42.9793	0.744942
167	-1.2	1	1	3	4	M	35	90	1.75	29.3878	16.1054	16.3824	1.01719	16.0951	16.0187	0.995249	19.6752	18.2366	0.926883	19.83	18.2356	0.919597	71.7058	68.8733	0.960498
168	1.8	2	2	2.25	3.75	F	42	65	1.6	25.3906	14.7023	17.4731	1.18846	14.7126	18.7848	1.27678	16.1364	20.6517	1.27982	18.6848	23.1764	1.24039	64.236	80.0859	1.24675
169	-2.7	3	2	5	4.75	F	76	40	1.5	17.7778	9.76024	6.37711	0.653376	9.6777	6.08826	0.629102	13.9388	8.24647	0.59162	14.7951	8.44927	0.571085	48.1718	29.1611	0.605356
170	-0.4	3	4	3	3	M	68	60	1.68	21.2585	15.0118	15.8475	1.05567	15.28	15.712	1.02827	16.2911	16.9011	1.03744	20.3356	21.7698	1.07053	66.9185	70.2304	1.04949
171	-2.7	2	2	5.25	5.75	M	72	52.5	1.57	21.299	12.5666	9.14245	0.727522	12.288	9.70858	0.790087	13.3197	10.8759	0.816526	13.5261	11.3469	0.838889	51.7004	41.0738	0.794459
172	-1.6	2	2	3.5	3	F	54	65	1.58	26.0375	15.7031	12.0397	0.766713	15.6205	12.4906	0.799629	20.2427	18.1038	0.894339	15.3729	15.7987	1.0277	66.9392	58.4328	0.872925
173	-4.1	2	1	8.75	9	F	71	65	1.55	27.0552	11.7721	7.62566	0.647772	11.2459	6.93674	0.616821	12.484	6.81976	0.546279	12.2055	7.01923	0.57509	47.7076	28.4014	0.595322
174	0.7	1	1	2	2.5	F	31	58	1.58	23.2335	12.4118	12.55	1.01113	13.2269	14.7244	1.11321	15.1769	18.2056	1.19956	15.8165	17.956	1.13527	56.6321	63.4359	1.12014
175	-3.1	1	2	5.75	6.75	F	65	58	1.51	25.4375	14.0213	10.3976	0.741558	13.1547	8.72205	0.663039	11.0499	7.49192	0.678007	13.7634	9.88876	0.718483	51.9893	36.5004	0.702075
176	-2.4	1	1	5	5	F	68	57	1.53	24.3496	13.0928	9.43221	0.720414	11.8959	9.02303	0.758497	13.8459	11.3591	0.820394	16.3118	13.5876	0.832995	55.1464	43.402	0.787032
177	0.3	4	3	6.25	6.75	M	55	75	1.7	25.9516	16.5903	17.572	1.05917	16.353	17.674	1.08078	20.4387	24.8722	1.21691	21.2332	24.0365	1.13203	74.6153	84.1546	1.12785
178	-1.2	1	1	2	2.5	M	30	75	1.7	25.9516	14.8467	13.9977	0.942817	14.7745	14.3934	0.974204	16.3118	16.1821	0.992052	16.7554	15.3416	0.91562	62.6884	59.9148	0.955756
179	-3.4	1	1	2	2	M	34	67	1.7	23.1834	16.0126	12.0487	0.75245	16.7864	11.8775	0.707567	17.6324	13.1138	0.743732	17.7356	11.9232	0.672278	68.1669	48.9631	0.718283
180	-2.8	1	1	2.75	3.75	M	64	64	1.76	20.6612	16.0229	11.6192	0.725165	16.1054	12.1545	0.754686	17.1888	13.3553	0.776979	15.9197	14.2163	0.892997	65.2368	51.3453	0.787061
181	-3.7	1	1	3.5	3.75	F	55	52	1.6	20.3125	13.784	9.19899	0.667366	14.4443	9.63068	0.666745	15.2078	9.6371	0.633694	14.2586	8.34734	0.585424	57.6948	36.8141	0.638084
182	-2.7	3	3	7.5	7.5	F	68	63	1.6	24.6094	12.7936	7.23418	0.565455	13.4126	8.19407	0.610924	16.0642	12.2559	0.762933	21.4911	19.7986	0.921249	63.7614	47.4828	0.744695
183	-4.5	2	2	6.25	7	F	74	55	1.5	24.4444	10.3793	5.53016	0.532807	14.0523	8.40096	0.597837	14.2173	7.48352	0.526366	15.084	8.53759	0.566003	53.7329	29.9522	0.557428
184	-3	2	2	3.5	3.5	F	72	63	1.49	28.3771	10.6269	7.13396	0.671311	11.7102	7.65926	0.654066	11.865	8.70997	0.73409	15.3213	11.9505	0.779992	49.5234	35.4537	0.715898
185	-2	3	4	5.25	6.5	M	74	61	1.64	22.68	16.5491	13.9214	0.841221	15.9919	13.2884	0.830945	17.5086	16.0863	0.918768	21.13	18.8052	0.889975	71.1796	62.1014	0.87246
186	-3.7	2	2	5	5.5	M	80	75	1.74	24.7721	17.1888	12.7205	0.740046	13.8562	10.1207	0.730407	15.8681	10.0675	0.63445	18.8499	11.882	0.630352	65.763	44.7907	0.681094
187	-2.8	3	2	3.75	4.25	M	55	60	1.72	20.2812	17.0134	13.3823	0.786574	17.1062	13.5668	0.793092	18.6745	15.5971	0.83521	21.6768	15.6393	0.721478	74.4708	58.1855	0.78132
188	-2.6	3	3	4.75	5.75	M	41	71	1.79	22.1591	16.1777	11.8907	0.735008	17.5189	14.1814	0.809493	19.8506	16.8424	0.848456	15.5896	13.0844	0.839304	69.1368	55.9989	0.809973
189	-1.3	3	2	4.25	3.75	M	55	60	1.76	19.3698	13.8356	12.1826	0.880526	14.1348	14.0202	0.991891	16.1364	16.2901	1.00952	17.7046	16.323	0.92196	61.8114	58.8158	0.951537
190	-0.1	3	2	4.5	5.5	M	80	75	1.75	24.4898	14.4031	13.4685	0.935115	17.0134	17.5183	1.02968	17.0649	19.8329	1.1622	18.6022	21.7684	1.1702	67.0836	72.5882	1.08206
191	-0.3	2	2	6	6.25	M	52	65	1.68	23.03	19.8506	22.8485	1.15102	21.5943	25.0286	1.15904	22.6982	23.2244	1.02318	25.226	23.7868	0.942948	89.3691	94.8883	1.06176
192	-1.4	1	1	2.5	3	M	46	110	1.72	37.1823	15.4348	13.5729	0.879373	16.1364	15.6371	0.969057	18.2514	17.9794	0.985094	23.5649	21.3778	0.907187	73.3875	68.5672	0.934317
